# Supplementary material for: Semi-automatic extraction of liana stems from terrestrial LiDAR point clouds of tropical rainforests
Source: ISPRS J Photogramm Remote Sens. 2019 Aug;154:114–26. doi: 10.1016/j.isprsjprs.2019.05.011 (PMC6686632; doi:10.1016/j.isprsjprs.2019.05.011)
Supplement: Supplementary data 1 [file mmc1.xml]

<?xml version="1.0" encoding="utf-8" standalone="no"?>
<data>
  <datasets>
    <author>sruthi.krishnamoorthyparvathi@ugent.be</author>
    <type>0</type>
    <dataset>
      <value>4</value>
      <reason>Data will be made available on request</reason>
      <comments />
    </dataset>
  </datasets>
</data>
